# Supplementary material for: Peri-Operative Risk Factors Associated with Post-Operative Cognitive Dysfunction (POCD): An Umbrella Review of Meta-Analyses of Observational Studies
Source: J Clin Med. 2023 Feb 17;12(4):1610. doi: 10.3390/jcm12041610 (PMC9965885; doi:10.3390/jcm12041610)
Supplement: Supplementary file 1 [file jcm-12-01610-s001.zip]

Archive with 1 entries (1 files):
- Supplementary Table S1 & S2.pdf
